# Supplementary material for: Studying the formation of the zone of calcified cartilage in bovine cartilage explants ex vivo
Source: Osteoarthr Cartil Open. 2026 Jan 12;8(1):100743. doi: 10.1016/j.ocarto.2026.100743 (PMC12856866; doi:10.1016/j.ocarto.2026.100743)
Supplement: Multimedia component 2 [file mmc2.xlsx]

## Sheet: Figure 1
Calcium					cartilage 1.8mM Ca2+						cartilage 10.0mM Ca2+
uptake		Day 2	0.509404	0.559169	0.777821	0.744906	0.814655	0.862461	5.27233	4.25483	5.8797	6.3447	5.753	5.76084
		Day 5	1.24717	1.24677	1.55351	1.5414	1.66213	1.58881	8.95028	5.4423	5.72541	7.33233	8.39235	7.92846
		Day 7	1.64589	1.49659	1.99524	1.86123	2.03882	2.01987	14.6089	8.76734	9.55744	11.6121	12.8309	12.0839
		Day 9	2.34517	2.13638	2.76405	2.58668	2.82161	2.76431	17.9177	9.97104	10.2701	13.0846	13.0871	12.2708
		Day 12	3.181	2.84636	3.5653	3.40325	3.65673	3.55415	24.2208	14.5034	15.8934	17.9189	16.613	16.1306
		Day 14	3.9853	3.50753	4.27443	4.11469	4.41152	4.28899	28.0376	15.8797	19.0413	21.3162	19.3362	19.093
		Day 17	5.11363	4.46039	5.33947	5.13433	5.41414	5.30121	34.0357	21.1518	24.824	25.3079	24.5151	23.6798
Cummulative Ca uptake d17			1.8mM	10.0mM
			5.11363	34.0357
			4.46039	21.1518
			5.33947	24.824
			5.13433	25.3079
			5.41414	24.5151
			5.30121	23.6798

## Sheet: Figure 2
Calcium				top layer									bottom layer
		Day 2		-0.15351	-0.18292	-0.12654	-0.12635	-0.1078	-0.17168	-0.05778	-0.10705		0.024334	0.104624	0.07813	0.469406	0.31771	0.069729	0.251474	0.475384	-0.08776	-0.01357	-0.03587	-0.08083	-0.03811	0.067356	-0.09188	0.202238
		Day 4		-0.01896	0.139243	0.334817	0.201314	0.223129	0.169348	0.470266	0.221204		0.544293	0.484224	0.232621	1.14954	0.361812	0.188257	0.793578	1.21396	0.23738	0.335035	0.494709	0.470545	0.333667	0.599714	0.39844	0.954144
		Day 6		0.123446	0.248116	0.469426	0.290041	0.298473	0.24528	0.555757	0.382872		1.1819	0.917401	0.370994	1.77638	0.445465	0.751929	1.30269	1.83804	0.383018	0.469056	0.987112	1.09942	0.531364	1.06697	0.532314	1.60067
		Day 8		0.21584	0.39082	0.583646	0.352404	0.398916	0.397582	0.655117	0.506226		1.93594	1.47312	0.364427	2.51776	0.993314	1.42657	1.95252	2.56641	1.0152	0.599376	1.70195	1.87509	1.26493	1.76091	0.669754	2.39306
		Day 10		0.150612	0.475754	0.507217	0.328409	0.398948	0.351347	0.647681	0.313887		2.60873	2.00157	0.448846	3.16218	1.57231	2.05952	2.51275	3.2116	1.64769	0.649083	2.33039	2.52659	1.90945	2.39422	0.629039	3.04942
		Day 12		0.177214	0.484649	0.503749	0.342817	0.385457	0.36258	0.681968	0.340991		3.19399	2.45351	0.444303	3.7269	2.09922	2.58578	3.00739	3.77388	2.19234	0.676019	2.85399	3.10214	2.46094	2.94689	0.73633	3.64251
		Day 14		-0.04103	0.356268	0.339291	0.300202	0.264948	0.2811	0.534729	0.19244		3.69135	2.8618	0.372471	4.22942	2.58808	3.03868	3.45423	4.31783	2.67416	0.597655	3.30859	3.58871	2.93472	3.39624	0.572528	4.14581
		Day 16		0.045787	0.463294	0.403657	0.324326	0.460229	0.341321	0.733119	0.262678		4.25963	3.31529	0.292178	4.76775	3.13204	3.53378	3.92037	4.91245	3.22315	0.6919	3.85292	4.16033	3.54711	3.94333	0.837239	4.76648
		Day 18		-0.10173	0.460086	0.225417	0.175727	0.278743	0.21955	0.812775	0.163191		4.7652	3.77507	0.222788	5.2991	3.54992	3.97779	4.40034	5.45177	3.71995	0.682201	4.35079	4.66599	4.04758	4.45289	0.779293	5.26933
		Day 20		-0.34693	0.175598	0.000175	-0.153	-0.02842	-0.06302	0.872586	-0.09527		5.41726	4.34481	0.378481	5.9356	4.15455	4.54051	5.00221	6.12817	4.29764	0.792316	4.92913	5.26509	4.59908	5.07594	0.832237	5.92273
		Day 21		-0.91225	-0.28243	0.126658	-0.65949	-0.38578	-0.5198	0.591033	-0.00772		6.30429	4.85897	0.560744	6.78471	4.77867	5.34267	5.85204	6.94712	5.02665	0.547216	5.445	6.05479	5.3836	5.87848	1.2605	6.60679
CT volume
				top layer	bottom layer
				0	2.44
				0	1.7
				0	1.56
				0.04	1.32
				0	1.63
				0.07	0
				0	1.59
				0	1.75
					2.26
					0.07
					1.44
					1.34
					1.89
					1.36
					0.04
					2.02
Calcium			bottom layer only													top + bottom layer													connected two layers																	full-thickness
		Day 2	0.270537	-0.02752	-0.03964	0.302363	0.023849	0.299132	0.297405	-0.16251	0.098079	0.389387	-0.10275	0.464134		0.272637	-0.01234	-0.0335	0.30317	0.030634	0.300263	-0.12223	-0.07802	0.42854	-0.10762	0.404374	-0.0664		-0.03108	0.016418	-0.02559	-0.01492	0.014317	0.012217	0.013187	-0.01088	-0.17824	-0.12242	-0.06734	-0.11118	-0.15707	-0.13515	-0.17487	-0.08551		-0.02672	-0.00345	0.007855	0.425626
		Day 4	0.972981	0.178416	0.178454	1.01213	0.403116	1.08299	0.723851	0.111385	0.422921	1.11812	0.294289	1.27546		1.01637	0.303159	0.237373	0.567052	0.247396	0.510864	0.183303	0.249499	1.20184	0.220791	1.18034	0.277156		0.111758	0.105308	0.210657	0.13807	0.15449	0.119423	0.097082	0.097653	0.158335	0.308932	0.351234	0.363102	0.291209	0.307928	0.173442	0.274833		0.144591	0.185171	0.207635	1.08478
		Day 6	1.56155	0.231175	0.20662	1.63836	1.05302	1.76133	1.01125	0.224671	0.460765	1.69861	0.792427	1.91624		1.63661	0.583554	0.692991	0.683599	0.331511	0.611118	0.283058	0.573372	1.80968	0.313194	1.78745	0.469412		0.50159	0.141774	0.263109	0.191597	0.185423	0.16342	0.127861	0.123514	0.228385	0.414276	0.468784	0.47021	0.380671	0.418272	0.262315	0.655913		0.246382	0.267902	0.278531	1.59296
		Day 8	2.31251	0.270125	0.306659	2.39839	1.84573	2.58108	1.43321	0.892452	0.551147	2.45076	1.54643	2.72551		2.4129	1.18393	1.31699	1.06016	0.417005	0.70551	0.384276	1.01902	2.53845	0.503266	2.54595	1.01119		1.03267	0.1003	0.22403	0.071923	0.131971	0.096621	0.147989	0.042169	0.383008	0.544906	0.591519	0.578859	0.531889	0.551224	0.361676	1.14862		0.2559	0.303088	0.2913	2.19198
		Day 10	2.97135	0.221055	0.339914	3.04312	2.50798	3.25465	1.86117	1.49005	0.644684	3.09478	2.20539	3.39648		3.09514	1.74014	1.909	1.38148	0.536772	0.792874	0.53171	1.42408	3.15959	0.630895	3.18283	1.50943		1.61213	0.117122	0.354185	0.090605	0.18135	0.12352	0.148531	0.019301	0.440669	0.565554	0.615414	0.615578	0.548803	0.578366	0.48346	1.6217		0.417373	0.447041	0.343626	2.70306
		Day 12	3.54064	0.169087	0.364707	3.61159	3.07938	3.84805	2.26532	1.9794	0.789563	3.6436	2.78579	4.01864		3.68904	2.22761	2.43363	1.56305	0.632621	0.922784	0.582369	1.71079	3.70607	0.769425	3.74936	1.93196		2.11997	0.080473	0.313789	0.015495	0.14242	0.142283	0.224823	0.076036	0.434362	0.582467	0.604429	0.602923	0.578914	0.636041	0.611299	2.14112		0.406637	0.447713	0.331912	3.13463
		Day 14	4.0553	0.169182	0.427472	4.11563	3.59207	4.3835	2.68466	2.45105	0.786306	4.0941	3.25481	4.49866		4.18276	2.61086	2.91324	1.68727	0.727253	1.0467	0.484326	1.74459	4.19117	0.685485	4.24216	2.16911		2.55072	-0.00122	0.292639	-0.03388	0.133714	0.128872	0.275297	0.207846	0.318117	0.447199	0.484412	0.482906	0.416424	0.526355	0.525392	2.56407		0.331315	0.433089	0.265998	3.51971
		Day 16	4.60086	0.115226	0.408298	4.6431	4.12919	4.94133	3.14989	2.9598	0.896267	4.65121	3.86668	5.13833		4.75104	3.03177	3.42744	1.73404	0.794125	1.29351	0.609832	1.87943	4.7469	0.883875	4.82415	2.50981		3.04863	0.031473	0.185809	0.13412	0.204608	0.170614	0.43445	0.530046	0.394918	0.471151	0.37693	0.521883	0.470945	0.766541	0.709446	3.11738		0.34089	0.384562	0.265923	3.93881
		Day 18	5.10881	-0.00403	0.442198	5.15682	4.6351	5.47099	3.50735	3.39082	0.926594	5.1638	4.3996	5.68856		5.27561	3.45594	3.913	1.69145	0.956418	1.53314	0.559025	1.88466	5.26684	1.01546	5.38152	2.69851		3.50892	0.042476	0.191045	0.058284	0.178297	0.139894	0.595724	0.869577	0.540996	0.345052	0.43733	0.416771	0.475526	0.824562	1.06128	3.57804		0.387171	0.356216	0.309321	4.33007
		Day 20	5.75007	-0.10028	0.625871	5.81151	5.25905	6.15767	3.98412	3.89793	1.02505	5.77535	5.01355	6.33987		5.93118	4.03447	4.52854	1.98817	1.07848	1.84467	0.816058	2.12221	5.87664	1.16406	6.05312	2.91179		4.1138	0.082736	0.159787	0.266299	0.369499	0.347909	1.05092	1.38901	0.424665	0.13578	0.407553	0.255566	0.324861	1.13062	1.53757	4.10575		0.459301	0.539387	0.355729	4.86092
		Day 21	6.53436	-0.12062	0.852555	6.65935	6.15529	7.02267	4.72783	4.69861	1.54052	6.62884	5.90432	7.21284		6.77848	4.63963	5.13587	2.50341	1.52059	2.42654	1.38227	2.48958	6.72474	1.17517	6.90454	3.43802		4.9528	0.222024	0.348551	0.737836	0.994341	0.731689	1.67991	2.24065	0.588845	0.39648	0.043771	0.089796	0.01286	1.54439	2.37988	4.85403		0.450521	0.946642	0.738245	5.34979
CT volume			top + bottom layer	full-thickness	connected two layers	bottom layer only
			0.38	0.07	0.7	3.03
			0.18	0.09	0.24	2.12
			0.43	0.22	0	2.64
			1.67	0.19	0.02	0.13
			1.35	1.48	0	0
			2.11	0	0	1.18
			1.02	0	0	4.14
			2.18	0	2.07	1.54
			0.23	0	1.57	2.72
			2.38	0	0.38	0.23
			0.6	0.04	0.18	1.74
			0.16	0.16	0	1.18
				0	0
				0.06	0.03
				0	0
				2.06	0
				1.72
				0
				0
				0
				0
				0
				0.06
				0
				0
				0
				0
				0.16
				0
				0
				0
				0
Calcium				bottom layer only							4 tops + bottom
		Day 2		0.66317	0.675636	0.320817	0.600841	0.473751	0.975423		-0.08052	0.0639	-0.09633	-0.06684	-0.19119	0.700872	0.213185	0.466454	0.071805	0.037144	0.063596	0.515101
		Day 4		1.61944	1.92486	1.07527	1.73741	1.00064	2.10492		-0.14661	0.280854	-0.01496	0.019348	-0.28814	1.45023	0.616101	1.48414	0.178655	0.114557	-0.01127	1.25371
		Day 6		2.49317	3.22438	2.27384	2.93661	1.69284	3.44648		0.551318	0.887064	0.147306	-0.0031	0.203743	2.49498	1.43537	2.79641	0.226585	0.812487	0.153221	2.2717
		Day 8		3.79729	4.97784	3.87856	4.28938	2.77776	4.91057		1.74319	2.21364	0.675317	0.253626	1.42243	3.97871	2.73513	4.45507	0.201431	1.55565	-0.01818	3.5328
		Day 10		4.81032	6.39662	5.24489	5.32915	3.70517	6.47893		2.61375	3.06322	0.687331	0.14212	2.12717	5.19648	3.56068	5.79263	0.587049	2.71081	-0.25929	4.74041
		Day 12		5.80509	7.62264	6.44977	6.13429	4.56911	7.73567		3.29567	3.85812	0.574072	-0.07751	2.87813	6.23089	4.12928	6.97802	0.930678	3.56155	-0.51196	5.681
		Day 14		7.19152	9.2201	8.03196	7.51698	6.02693	8.83906		4.48291	5.14355	0.970165	0.177681	4.09062	7.68621	5.1482	8.22979	1.51474	4.83389	-0.31724	6.97579
		Day 16		8.14023	10.3908	8.95302	8.39532	6.83099	9.77129		5.09093	5.94091	1.1406	0.209609	4.82934	8.53718	6.12036	9.20475	2.00631	5.74769	-0.24761	7.8167
		Day 18		8.88557	11.7492	10.2599	9.77665	8.09925	10.9246		5.84695	6.94913	1.24053	0.229762	5.62399	9.52593	7.40905	10.5189	2.13262	6.39347	-0.65805	8.68108
		Day 20		9.7394	13.072	11.1939	11.0234	9.13467	11.6406		6.70486	7.93266	1.20308	0.139555	6.27555	10.4273	8.36984	11.6677	2.55393	6.93981	-0.4944	9.50489
		Day 21
CT volume				4 tops + bottom	bottom layer only
				1.95	2.6
				2.12	2.32
				0	3.41
				0.08	2.66
				1.89	1.97
				2.92	2.24
				2.38
				3.72
				0.29
				1.68
				0
				2.42
[truncated: 28 more columns]

## Sheet: Figure 3
Calcium				Viable										Devitalised (formalin)										Devitalised (freeze-thaw)
uptake		Day 2		-0.07411	-0.06386	-0.03419	0.008149	0.281836	0.061378	-0.04508	0.053569	0.322539	0.237905	0.209066	-0.03203	-0.01019	1.17347	-0.04013	0.547583	0.113955	1.09964	1.13423	0.844623	0.152701	-0.17497	0.21392	0.490889	0.43332	0.087146	0.343783	0.724054	0.542851	0.519577
		Day 4		0.216071	-0.05101	-0.07735	-0.01634	0.335167	0.174685	0.008254	0.111723	0.654034	0.557243	1.20532	0.106438	-0.03379	2.3069	-0.01573	1.26517	0.381572	2.26689	2.36816	1.65819	1.1848	-0.04153	0.472097	1.18077	0.988459	0.389422	1.28801	1.5851	1.29258	1.60031
		Day 6		0.220946	-0.15611	0.294193	-0.19776	0.697074	0.348029	0.308337	0.114125	1.09675	1.14828	1.2482	0.788572	0.420305	3.29682	1.06673	1.7365	0.867126	3.25044	3.401	2.25238	1.7579	0.245896	1.5994	2.06415	1.92842	0.709289	1.54142	2.12197	1.88583	2.57592
		Day 8		0.928282	-0.12545	0.698526	-0.15618	0.386931	0.479429	0.830262	0.005318	1.44713	1.60049	2.20879	1.29724	1.14827	4.29169	1.20026	2.34407	1.47226	4.41798	4.41248	2.75797	2.76309	0.785808	2.2021	2.709	2.55086	1.11157	2.61816	2.77569	2.49358	3.46264
		Day 10		1.43867	-0.08366	1.15395	-0.37475	0.583065	0.568664	1.31042	0.03551	1.77684	1.75805	2.75969	1.9185	1.90143	5.24838	1.28452	3.13001	1.90643	5.34345	5.4804	3.38392	3.17014	1.33922	2.7128	3.15532	3.24078	1.77942	3.5082	3.50134	3.26467	4.36167
		Day 12		2.2569	0.060103	1.66882	-0.21837	0.900349	0.600051	1.8088	0.440294	1.84918	2.29758	3.71836	2.68806	2.70395	6.15037	1.64571	3.70947	2.54839	6.26746	6.28902	3.99571	3.91199	1.88797	3.46943	3.77367	3.84268	2.40151	4.20561	4.21318	3.71767	5.25904
		Day 14		2.73599	0.102946	2.22524	0.025408	1.13093	0.660696	1.88271	0.742716	1.60002	2.58647	4.44313	3.34766	3.51638	6.89893	2.10365	4.13307	3.04527	7.06613	5.96529	4.29046	4.43686	2.44465	4.25781	4.48163	4.39323	2.961	4.84358	4.8122	4.15622	5.89738
		Day 16		3.49497	0.279534	2.26996	-0.15085	1.4868	0.912566	2.00899	1.05541	1.36925	2.77419	5.09484	3.86207	4.14038	7.45427	2.64672	4.90205	3.59599	7.85802	6.7215	4.71125	5.0448	3.17616	4.68699	4.89034	5.22724	3.83741	5.56386	5.47481	4.67389	6.70932
		Day 18		4.49808	0.491681	2.27625	-0.04752	1.82438	1.26685	2.32953	1.10694	1.23476	3.33786	6.22681	4.96095	4.62742	8.19362	3.28771	5.58465	4.17078	8.788	7.66799	5.21699	6.02627	4.09082	5.30035	5.50274	6.13264	4.75592	6.48302	6.12693	5.40313	7.68346
		Day 20		5.19472	0.39639	2.73787	0.447586	1.99611	1.55253	2.71682	1.33034	1.07474	3.67475	6.93028	5.61492	5.45507	8.93414	3.88251	6.27045	4.74808	9.58631	8.28467	5.59301	6.70217	4.66239	6.09302	6.06039	6.81844	5.34441	7.29137	6.83741	5.94008	8.44518
		Day 21		5.63463	0.379856	2.90749	0.849608	2.01101	1.73872	2.56852	1.29931	0.635679	3.78423	7.35467	5.86927	5.8374	9.29976	4.08401	6.44941	4.83173	9.96487	8.51107	5.73315	7.03856	4.9955	6.45477	6.51611	7.1531	5.51385	7.67773	7.03371	6.122	8.71457
CT volume				Viable	Devitalised (formalin)	Devitalised (freeze-thaw)
				1.68	1.95	1.82
				0	0.36	0.42
				0.82	0.55	0.72
				0.04	1.89	1.05
				0.42	0.49	0.93
				0.27	1.24	0.32
				0.8	1.05	1.76
				0.31	2.28	1.14
				0.36	3.25	1.77
				1.18	1.25	2.85
Calcium				Viable top																								Devitalised top
uptake		Day 2		-0.04019	0.011049	0.010155	0.089094	0.039348	-0.09649	-0.02605	0.080602	0.045843	0.034553		0.000388	-0.18011	-0.13092	-0.19109	-0.00356	-0.16166	-0.19196	0.067581	0.114666	0.030212	0.10495	0.026475	0.043291	-0.17751	-0.00474	0.022666	0.076881	0.019092	-0.11377	0.13081	0.12873	0.070798	0.050596	0.126651	0.098427	-0.00532	-0.08832	-0.09095	-0.03738	-0.12565	-0.1195	0.044786	0.171841	0.071691	0.150914
		Day 4		-0.14027	-0.09237	0.001686	0.046189	-0.06508	-0.1969	-0.11236	-0.03439	0.017522	-0.04528		0.06923	-0.07981	-0.09587	-0.25843	-0.1075	-0.14677	-0.17336	-0.07513	0.034764	-0.20345	-0.01448	-0.06859	-0.32248	-0.27592	-0.11618	-0.04598	0.069081	-0.23812	-0.00689	-0.05112	0.375857	0.245747	-0.12763	-0.18483	0.061779	0.191006	0.47458	0.078841	0.066638	0.022396	0.046051	0.340628	0.293888	0.265747	0.410482
		Day 6		-0.1368	-0.28492	0.007687	-0.08223	-0.54313	-0.5409	0.262588	0.334287	0.25071	0.107101		0.056858	0.009832	-0.06911	-0.08893	-0.13351	-0.29119	-0.14706	-0.13794	0.027509	-0.23739	0.185181	-0.18477	-0.38923	-0.17137	-0.13518	-0.11027	0.071821	-0.3622	-0.29582	0.207843	0.569337	0.476845	0.059579	-0.15575	0.221124	0.371053	1.1599	0.200146	0.187025	0.488813	0.078324	0.775193	0.493545	0.669691	0.381792
		Day 8		-0.10386	-0.39695	0.15837	0.024176	-0.73945	-0.93039	-0.00034	0.35789	0.274883	0.27055		0.233694	-0.08318	-0.10801	-0.02446	0.047871	-0.24603	-0.1734	-0.34001	0.142751	-0.17686	0.230966	-0.16848	-0.22356	-0.3421	-0.04222	-0.14752	0.075571	-0.28137	-0.29305	0.696271	0.715413	0.649693	0.330975	0.197388	0.703856	0.879974	2.02535	0.6767	0.837492	1.16778	0.265023	1.33335	1.05646	1.32585	0.773437
		Day 10		-0.25584	-0.46431	-0.04871	-0.18323	-0.77926	-1.1683	0.035918	0.434391	0.453073	0.363948		0.377784	-0.02147	-0.06719	-0.22021	0.126632	-0.05261	0.000416	-0.02907	0.294363	-0.12197	0.270315	-0.1097	-0.26106	-0.48949	-0.18896	-0.42217	-0.10331	-0.36973	-0.34237	0.813018	0.81004	0.796548	0.43574	0.493244	1.22736	1.39906	2.65185	0.890584	1.3212	1.82838	0.678822	1.9353	1.61092	1.98998	1.16296
		Day 12		-0.0434	-0.31556	-0.10767	-0.26381	-1.02753	-1.23223	0.031336	0.356751	0.33166	0.166086		0.446876	-0.05146	-0.13182	-0.22124	0.10139	-0.206	-0.02055	-0.00517	0.252342	-0.21541	0.184349	-0.15032	-0.22221	-0.38894	-0.20643	-0.27546	-0.17161	-0.25545	0.133577	1.10899	0.760451	0.717675	0.376904	0.607651	1.8205	1.9443	3.23031	1.2213	1.88305	2.33091	0.972043	2.41035	2.11915	2.59172	1.57208
		Day 14		-0.21038	-0.5298	-0.21983	-0.41151	-1.16767	-1.41131	0.129454	0.45122	0.267369	0.025883		0.557038	-0.45348	-0.18677	-0.24035	0.019935	-0.64091	-0.1997	-0.23101	0.208033	-0.18591	0.164181	-0.42675	-0.51071	-0.48862	-0.32804	-0.30595	-0.45201	-0.47119	0.25658	1.35273	0.786307	0.538055	0.250204	0.701024	1.99599	2.24379	3.91419	1.86248	2.23016	2.73497	1.1547	2.86047	2.66955	3.20618	1.93353
		Day 16		-0.34634	-0.11718	-0.11081	-0.42351	-1.20731	-1.6373	0.10738	0.399664	0.317009	0.069546		0.589147	-0.69639	-0.22728	-0.17369	-0.01867	-0.6843	-0.19668	-0.64294	0.226017	-0.32592	0.066265	-0.44344	-0.55761	-0.57098	-0.03728	-0.01896	-0.2806	-0.43923	0.580842	1.57846	1.05188	0.654627	0.242074	0.943094	2.21296	2.88318	4.44928	2.76167	2.96572	3.53847	1.84481	3.4837	3.54588	3.90965	2.52903
		Day 18		-0.25527	0.046068	-0.13368	-0.25793	-1.34332	-1.74327	0.116689	0.480793	0.199997	0.11392		0.515228	-0.9153	-0.23385	-0.19484	-0.18024	-0.78319	-0.40101	-0.64312	0.197123	-0.35347	0.034679	-0.46515	-0.54792	-0.20758	0.550854	0.469294	0.346164	-0.00209	1.21619	2.24219	1.68012	1.03994	0.893546	1.47839	2.64685	3.44658	5.12249	3.24344	3.35565	4.07855	2.30811	4.04386	4.08854	4.45815	2.96806
		Day 20		-0.21629	-0.12115	-0.22198	-0.39884	-1.43968	-1.84345	0.256205	0.605921	0.24895	0.201384		0.835447	-0.91859	-0.24148	-0.28882	-0.26554	-0.87476	-0.46508	-0.48932	0.288457	-0.32507	-0.14608	-0.64175	-0.57413	0.319311	1.31745	1.24565	1.09155	0.761544	2.08079	3.02876	2.61227	1.63862	1.70297	2.37414	3.46686	3.93389	5.73088	3.66659	3.74744	4.53064	2.84365	4.8594	4.74397	5.09877	3.50733
		Day 21		0.09283	-0.01549	-0.04609	-0.2292	-1.37491	-1.75222	0.275053	0.382455	0.274052	0.11549		0.84231	-0.69244	-0.32222	-0.69321	-0.50866	-0.80317	-0.62627	-0.77966	0.091621	-0.41323	-0.28816	-0.52014	-0.57299	0.880479	2.02581	1.80875	1.74651	1.32896	2.79877	3.43583	2.91251	1.90291	2.06627	2.78069	3.9521	4.38164	6.01066	3.9378	4.04436	4.9661	3.15658	4.90898	4.84073	5.50134	3.55986
		Viable top	Devitalised top
		0	0
		0	0.29
		0	0.49
		0	0
		0	0.01
		0	1.3
		0	2.04
		0	1.2
		0	0
		0	0.5
		0	2.05
			4.64
		0	1.97
		0	2.45
		0	0.84
		0	1.1
		0	1.41
		0	1.28
		0	1.87
		0	2.25
		0	2.84
		0	1.48
		0	2.92
		0	2.04
Calcium				Viable bottom																								Devitalised bottom
		Day 2		-0.25526	0.62499	-0.14177	0.767081	0.433152	0.975302	0.352438	1.05327	0.068905	0.242818	0.53443	0.057486	0.506762	0.611724	0.625877	0.722663	0.483874	0.737984	0.631108	0.697999					0.845127	0.02773	0.078073	0.095052	0.139139	0.765591	0.34204	0.995932	1.19201	0.610311	1.07882	0.80431	0.169476	0.454061	0.583178	-0.01059	0.407069	0.051338	0.34486	0.804875	0.329165	0.211826
		Day 4		-0.35166	1.65998	0.449898	1.94383	1.08834	2.3346	0.83553	2.39447	0.494934	0.873091	1.49839	0.261235	1.4495	1.5985	1.66996	1.91834	1.37095	1.73551	1.66491	1.2234					1.4515	0.144971	0.343425	0.743219	0.156079	1.81296	0.967945	2.09624	2.59676	1.67545	2.36389	1.92281	0.508503	1.45303	1.59913	0.515178	1.33602	0.251903	0.888673	1.95724	0.48857	0.317631
		Day 6		-0.04566	2.91852	1.56894	3.10201	2.04869	3.61923	1.64343	3.78719	1.10913	1.49463	2.41547	0.300851	2.35832	2.56744	2.53103	2.90059	2.1091	2.75756	2.47873	2.26164					2.35316	0.148074	0.72515	1.54487	0.714979	2.76026	1.82774	3.23886	3.86721	2.59795	3.53124	2.92855	0.994195	2.2898	2.41158	1.23997	2.12047	0.559532	1.34205	2.86294	0.642733	0.745196
		Day 8		0.464158	4.09741	2.60779	4.17726	2.95077	4.98244	2.37054	5.1258	1.83012	2.3335	3.39154	1.0204	3.24406	3.501	3.60917	4.06721	3.07163	3.87803	3.46172	3.32313					2.902	0.267599	1.1533	2.2705	1.04867	3.45145	2.68615	4.32057	4.92984	3.36835	4.62178	3.88893	1.79152	3.26588	3.44127	2.24358	3.12794	1.36894	1.99154	3.8797	1.32743	1.60211
		Day 10		0.634904	5.04251	3.51582	5.29749	3.87914	6.06758	3.04212	6.2659	2.43702	2.97492	3.98735	1.70786	4.01165	4.32699	4.50042	4.99387	3.92877	4.81678	4.25107	4.26748					3.39187	0.121192	1.21549	2.86893	1.82421	3.56447	3.47878	5.1983	5.88683	4.15667	5.46879	4.64008	2.39841	4.02196	4.05243	2.98432	3.84055	2.06534	2.74592	4.65307	1.86808	2.25545
		Day 12		1.06178	6.10362	4.58336	6.66068	5.04571	7.3034	3.66608	7.49898	2.99222	3.55243	4.68209	2.43487	4.508	4.998	5.29196	5.82515	4.68572	5.57467	4.99119	5.08802					4.2701	0.553323	1.68706	3.67091	2.72698	4.35331	4.48252	6.16012	6.91122	5.10246	6.3446	5.62471	2.95599	4.71765	4.71062	3.53098	4.3089	2.5261	3.39768	5.28099	2.37865	2.81932
		Day 14		1.12769	6.45309	4.83226	7.13264	5.3449	7.70995	3.88647	7.91936	3.20581	4.03798	5.18974	2.89588	4.9155	5.46931	6.03224	6.75624	5.35682	6.47418	5.36889	5.79301					4.43242	0.51678	1.7439	3.84306	2.9135	4.50391	4.8467	6.44947	7.19657	5.35751	6.62301	5.85276	3.22554	5.44375	5.43673	3.96253	4.65601	3.28559	4.03861	5.99666	3.1245	3.34976
		Day 16		1.37532	6.841	5.32905	7.69811	5.69931	7.95632	4.10463	8.3694	4.00596	4.92905	5.96645	3.80512	5.63192	6.37234	6.38603	7.27595	5.76708	7.01619	5.9733	6.49599					4.8396	0.896318	1.88725	4.16146	3.13558	4.67323	5.25371	6.90151	7.50198	5.6964	7.00133	6.29004	3.73527	6.15826	6.10817	4.79809	5.38918	4.07809	4.68264	6.90469	3.79182	4.07453
		Day 18		1.7473	7.29765	6.01044	8.44466	6.32958	8.62796	4.52374	9.20972	4.21611	5.24561	6.4006	4.19894	6.01505	6.94351	7.20147	8.12593	6.28552	7.77464	6.3899	7.21586					5.48938	1.53635	2.41882	4.84792	3.81463	5.1927	6.05981	7.69704	8.23204	6.27731	7.68449	6.93095	4.33997	6.91116	6.7017	5.33622	5.90642	4.64294	5.26882	7.58329	4.28513	4.59296
		Day 20		2.53384	7.82199	6.76728	9.1438	6.97102	9.35552	5.22356	10.177	4.52879	5.51535	6.72437	4.47544	6.23945	7.5437	7.88836	9.0044	6.7924	8.40369	6.80469	7.88702					6.3769	2.36531	2.97498	5.53475	4.4654	5.96693	7.01735	8.62073	9.12187	7.07108	8.48418	7.69722	4.90639	7.59432	7.16295	5.85006	6.42171	5.08876	5.82846	8.35116	4.79155	5.13872
		Day 21		2.84008	8.23501	7.37799	9.68573	7.45235	9.84117	5.32005	10.5346	4.72067	5.62232	6.58702	4.28855	6.47454	7.73335	7.84443	9.34126	6.87484	8.52109	7.02993	8.26895					7.05832	3.00152	3.46448	6.1421	5.05351	6.50357	7.64016	9.0945	9.56959	7.55476	8.95639	8.25645	5.34855	7.76386	7.12207	5.81998	6.7648	5.23894	5.8296	8.49468	4.91822	5.06656
		Viable bottom	Devitalised bottom
		0.64	1.59
		2.66	0
		1.91	0.25
		2.56	1.06
		2.15	0.26
		3.4	1.76
		1.87	1.89
		2.93	2.62
			2.47
			1.88
			0
			3.18
		1.62	0.14
		1.34	0.38
		1.71	1.01
		0.85	0.73
		1.75	1.03
		2.64	0
		3.63	0.56
		3.71	2.27
		2.25	0.12
		2.43	0.33
		2.7	0.06
		3.75	0.24
[truncated: 2 more columns]

## Sheet: Figure 4
MGP	14.4368	1.98742	26.7302	19.4725	10.2962	6.73718	12.3543	7.2543	3.4819	27.0378	6.18268	2.90806	3.42847	5.01851	4.71788	2.91032	4.21956	1.23453	2.85293	1.08487	1.05897	3.58324
ALP	0.0181762	0.0241613	0.0128422	0.0411579	0.037761	0.0030343	0.0088655	0.0037464	0.0333026	0.0385187	0.0077731	0.0029556	0.232265	0.289515	0.449782	0.404836	0.392339	0.474027	0.301557	0.166364	0.0445898	0.311214
COL10	0.0112001	0.128254	0.00841513	0.00892501	0.743575	0.011876	0.0058863	0.0454619	0.785475	0.0110085	0.0862081	0.0012854	6.65045	13.1511	3.37598	13.66	8.92742	2.37117	6.68746	5.09047	1.91172	8.18506
FGF18	0.0406308	0.120681	0.123448	0.0127013	0.0167019	0.0279803	0.0061721	0.009901	0.0284555	0.132504	0.0271223	0.0251098	0.0003264	0.0005256	0.0068252	0.0037026	0.0006388	6.11e-07	1.068e-06	0.0002528	0.0019181	0.0003688
PTHLH	0.125304	0.111479	0.127457	0.151205	0.0893803	0.166053	0.1116	0.144793	0.0927847	0.0995542	0.09197	0.116382	0.0090635	0.0042909	0.0187956	0.0222894	0.0151054	0.0033466	0.0060333	0.009567	0.0203173	0.0143265
IHH	0.0121268	0.0685326	0.0054276	0.0078642	0.0370015	0.0004207	0.003703	0.0056431	0.0369816	0.0055318	0.0053404	0.0033891	0.230285	0.177655	0.0851008	0.125113	0.151884	0.0934075	0.199491	0.172595	0.0743975	0.135875
		0 nM	0.57	0.39	1.38	1.36	1.85	0.87	0.32	0.49	0.62	1.07	0.53	1.78									3.55	2.34	0.62	3.35	2.23	2.22	3.43	2.72													0.57	0.39	1.38	1.36	1.85	0.87	0.32
		10 nM	0	2.62	0	0.64	0	1.18	0.02	0	0.53	0	1.86	0.7									0	0	0.51	0	1.59	1.23	1.01	0.46													0	2.62	0	0.64	0	1.18	0.02
		50 nM	0	0.02	0	0	0.73	0.77	1.4	0.02	0.89	0.59	0.91	0.01									0	0	0	1.86	0	0.17	0.73	0.22													0	0.02	0	0	0.73	0.77	1.4
		100 nM	0	0.07	0	0.09	0.33	0	0	0	0	0.79	0.19	0									0	0	0	0.22	0	0	0.45	0.33													0	0.07	0	0.09	0.33	0	0
		Viable bottom + PTHrP												Devitalised bottom + PTHrP												Viable bottom												Devitalised bottom
		0.828139	-0.01582	0.363002	0.638938	0.204414	0.797101	0.664873	0.314533					0.814533	0.871081	0.76904	1.00629	0.801778	0.875758	0.687407	0.621506					0.983751	0.317509	0.685281	0.735877	0.605349	0.622356	0.63256	0.492254	0.756285	0.858326	0.521166	0.813683	0.908921	0.909771	0.851523	0.595145	1.00203	0.200162	0.786047	0.759686	0.086642	0.818785	0.611727	0.732475
		1.95859	0.43292	1.22666	1.65904	0.8459	1.97611	1.70606	1.04136					1.91997	2.02017	1.85192	2.27455	1.91359	2.14402	1.81884	1.66956					2.28586	1.27827	1.81671	1.90213	1.72109	1.84991	1.75615	1.5001	1.81758	2.12806	1.51233	2.11284	2.13599	2.1643	2.12126	1.77072	2.27716	1.24479	1.84097	1.77832	1.01847	1.86047	1.64752	1.70354
		2.69553	0.454359	1.71136	2.32026	1.1254	2.79683	2.57159	1.53322					2.83612	2.91929	2.69504	3.35199	2.82885	3.06734	2.722	2.48625					3.43453	2.31405	2.95912	3.06694	2.89754	2.89689	2.97875	2.58291	3.07603	3.25299	2.5042	3.21762	3.14623	3.17499	3.18884	2.71196	3.35684	1.98128	2.99682	2.76974	1.62055	2.70628	2.52962	2.65329
		3.55749	0.863606	2.40057	3.07876	1.29308	3.57686	3.28889	2.08198					3.74584	3.85101	3.60944	4.37313	3.63135	3.97425	3.53714	3.27003					4.68414	3.37264	4.13148	4.36242	4.07458	4.01072	4.08931	3.70143	4.16927	4.46655	3.42094	4.39653	4.07794	4.22	4.23245	3.75697	4.24222	2.64848	3.77966	3.40183	2.4886	3.66	3.55591	3.62855
		4.18637	0.803793	2.93759	3.68004	1.33734	4.2451	3.98926	2.51946					4.48693	4.58668	4.35098	5.23685	4.32901	4.81036	4.26195	3.98578					5.7284	4.2807	5.20515	5.35781	5.02608	5.05363	5.07972	4.64071	4.93298	5.42031	4.22221	5.44486	4.81587	5.04888	5.05726	4.54422	5.08557	3.25293	4.49315	4.04835	3.12833	4.35132	4.26624	4.20222
		4.81321	0.754535	3.33125	4.04317	1.35091	4.70381	4.58469	2.94896					5.22219	5.28521	5.01102	6.03582	4.9178	5.55314	4.9472	4.6737					6.71719	5.13365	6.17624	6.27714	5.9224	6.04862	5.98931	5.47287	5.68992	6.39716	4.96455	6.3841	5.55245	5.91289	5.83587	5.35292	5.89605	3.90677	5.18814	4.73405	3.76403	5.20383	4.96123	4.94677
		5.30224	0.604688	3.88055	4.60402	1.34973	5.30032	5.28617	3.51383					6.02914	6.05249	5.79788	6.90606	5.6012	6.55447	5.74311	5.44801					7.9586	6.17617	7.24538	7.25034	6.95336	7.21067	6.96603	6.45361	6.47076	7.42913	5.62685	7.50346	6.39607	6.87957	6.65439	6.18449	6.77081	4.64642	5.95241	5.48074	4.29223	5.98216	5.6386	5.52369
		6.15186	0.877057	4.60461	5.36486	1.31803	5.99839	6.06909	4.11822					6.9332	6.98204	6.66417	7.8979	6.41698	7.60075	6.57016	6.34127					9.19811	7.09395	8.46576	8.44817	8.03839	8.43204	8.06038	7.44643	7.25318	8.58576	6.4848	8.68412	7.31337	7.85032	7.6732	7.14249	7.7244	5.52448	6.81673	6.25826	5.16343	6.83619	6.58826	6.31788
		6.70938	0.87408	5.07501	5.84494	1.02367	6.5201	6.56079	4.53248					7.53767	7.375	7.06487	8.52852	6.78525	8.2425	6.9336	6.79328					10.2159	7.82718	9.38341	9.36726	8.84228	9.32838	8.77327	8.22467	7.82281	9.40998	6.95569	9.50302	7.94785	8.5729	8.37158	7.73729	8.49586	5.94793	7.43234	6.80368	5.81147	7.43631	7.21452	6.80716
		7.15843	0.891315	5.49894	6.01678	0.306291	6.87362	6.91677	4.80082					8.16003	7.93138	7.66655	9.1425	7.26679	8.81365	7.33685	7.27728					11.0909	8.25456	10.2352	10.2348	9.36075	9.97486	9.30454	8.85392	8.44369	10.3209	7.48893	10.3036	8.53181	9.27256	9.03726	8.37048	9.17976	6.40583	7.97395	7.33643	6.38656	8.13991	7.9452	7.34581
		6.6864	0.182537	5.35722	6.13416	-0.05149	6.43305	7.03539	4.77499					8.3991	8.13733	7.89569	9.38488	7.43094	9.30893	7.58792	7.64714					11.4881	8.3173	10.5786	10.7057	9.61472	10.372	9.52995	9.26311	8.6484	10.853	7.80167	10.8026	8.70631	9.53439	9.36905	8.22379	9.33522	6.51204	8.08885	7.57757	6.56023	8.45058	8.25629	7.45533
		Viable bottom + PTHrP	Viable bottom only		Devitalised bottom + PTHrP	Devitalised bottom only
		2.47	3.56		3.02	3.37
		3.88	3.4		3.23	3.1
		3.6	3.6		3.36	1.97
		0.41	3.49		3.42	4.15
		3.9	4.39		4.4	3.69
		2.03	4.07		2.85	3.65
		0	3.16		3.42	3.73
		3.68	4.48		3.42	3.19
			5.38			3.25
			3.34			3.1
			5.42			4.07
			3.81			2.88
					BOTTOM ONLY													BOTTOM+4 TOPS
			Day 2	2	0.66317	0.675636	0.320817	0.600841	0.473751	0.975423								-0.08052	0.0639	-0.09633	-0.06684	-0.19119	0.700872	0.213185	0.466454	0.071805	0.037144	0.063596	0.515101
			Day 4	4	1.61944	1.92486	1.07527	1.73741	1.00064	2.10492								-0.14661	0.280854	-0.01496	0.019348	-0.28814	1.45023	0.616101	1.48414	0.178655	0.114557	-0.01127	1.25371
			Day 6	6	2.49317	3.22438	2.27384	2.93661	1.69284	3.44648								0.551318	0.887064	0.147306	-0.0031	0.203743	2.49498	1.43537	2.79641	0.226585	0.812487	0.153221	2.2717
			Day 8	8	3.79729	4.97784	3.87856	4.28938	2.77776	4.91057								1.74319	2.21364	0.675317	0.253626	1.42243	3.97871	2.73513	4.45507	0.201431	1.55565	-0.01818	3.5328
			Day 10	10	4.81032	6.39662	5.24489	5.32915	3.70517	6.47893								2.61375	3.06322	0.687331	0.14212	2.12717	5.19648	3.56068	5.79263	0.587049	2.71081	-0.25929	4.74041
			Day 12	12	5.80509	7.62264	6.44977	6.13429	4.56911	7.73567								3.29567	3.85812	0.574072	-0.07751	2.87813	6.23089	4.12928	6.97802	0.930678	3.56155	-0.51196	5.681
			Day 14	14	7.19152	9.2201	8.03196	7.51698	6.02693	8.83906								4.48291	5.14355	0.970165	0.177681	4.09062	7.68621	5.1482	8.22979	1.51474	4.83389	-0.31724	6.97579
			Day 16	16	8.14023	10.3908	8.95302	8.39532	6.83099	9.77129								5.09093	5.94091	1.1406	0.209609	4.82934	8.53718	6.12036	9.20475	2.00631	5.74769	-0.24761	7.8167
			Day 18	18	8.88557	11.7492	10.2599	9.77665	8.09925	10.9246								5.84695	6.94913	1.24053	0.229762	5.62399	9.52593	7.40905	10.5189	2.13262	6.39347	-0.65805	8.68108
			Day 20	20	9.7394	13.072	11.1939	11.0234	9.13467	11.6406								6.70486	7.93266	1.20308	0.139555	6.27555	10.4273	8.36984	11.6677	2.55393	6.93981	-0.4944	9.50489
		ct QUANTIFICATION
			4 tops + bottom	bottom layer only
			1.95	2.6
			2.12	2.32
			0	3.41
			0.08	2.66
			1.89	1.97
			2.92	2.24
			2.38
			3.72
			0.29
			1.68
			0
			2.42
[truncated: 13 more columns]
